# Supplementary material for: Co-Producing an Intervention to Reduce Inappropriate Antibiotic Prescribing Among Dental Practitioners in India
Source: Antibiotics (Basel). 2025 Sep 30;14(10):984. doi: 10.3390/antibiotics14100984 (PMC12562034; doi:10.3390/antibiotics14100984)
Supplement: Supplementary file 1 [file antibiotics-14-00984-s001.zip]

Archive with 1 entries (1 files):
- antibiotics-3848856-supplementary.pdf
